# Supplementary material for: The detection of faked identity using unexpected questions and mouse dynamics
Source: PLoS One. 2017 May 18;12(5):e0177851. doi: 10.1371/journal.pone.0177851 (PMC5436828; doi:10.1371/journal.pone.0177851)
Supplement: S1 Dataset — (ZIP) [file pone.0177851.s003.zip › S1_Dataset.arff]

@relation 'training-weka.filters.unsupervised.attribute.Remove-R1'

@attribute error numeric
@attribute AUC numeric
@attribute MD_time numeric
@attribute Y_29 numeric
@attribute liar/truthteller {liar,truthteller}

@data
0.1563,0.913,916.4375,0.4423,liar
0.0625,0.7579,941.125,0.2288,liar
0,-0.0005,909.0938,0.0499,truthteller
0,0.0647,682.5,0.0494,truthteller
0.25,0.2524,960.8125,0.1405,liar
0.0313,0.035,1156.25,0.0575,truthteller
0.0313,0.5171,484.6563,0.2517,truthteller
0.1875,0.3769,1722.0625,0.2329,liar
0,0.1584,1311.8125,0.0506,truthteller
0.1563,0.4994,1064.75,0.2902,liar
0.0313,-0.046,924.9375,0.0507,truthteller
0.0313,0.9202,2319.2188,0.9656,liar
0.1875,0.0833,1255.8125,0.0499,liar
0.0313,0.149,1119.5625,0.0865,truthteller
0.0313,0.0636,763.3438,0.0545,truthteller
0.0313,-0.1216,1314.2188,0.0592,liar
0.125,1.0365,787.5625,0.6122,liar
0,0.1618,873.3125,0.3318,truthteller
0.125,0.193,1725.9688,0.1411,liar
0,0.3728,1245.5938,0.0778,truthteller
0.2188,0.6538,910.8125,0.2636,liar
0.0313,0.6108,1288.4375,0.1502,liar
0,0.1046,927.6875,0.1106,truthteller
0,0.0268,752.9063,0.0497,truthteller
0,0.5154,867.9063,0.0928,truthteller
0.3125,0.8581,1055.8125,0.3735,liar
0.0313,0.2075,1156.5625,0.0526,truthteller
0.0313,0.3955,1144.0313,0.0649,liar
0.0313,1.3023,1181.6563,0.2151,liar
0.125,0.6572,1566.25,0.1353,liar
0,0.1416,1143.125,0.0928,truthteller
0,0.6409,664.5,0.2478,truthteller
0,0.6321,1183.6563,0.0778,truthteller
0.0313,0.1679,1042.6875,0.1664,truthteller
0.1875,1.0108,1150.2813,0.177,liar
0.2813,0.1926,1059.5938,0.091,liar
0.0625,0.3443,1164.9688,0.2188,liar
0.0313,1.0966,1756.8125,0.5862,liar
0,0.329,808.0625,0.1919,truthteller
0,0.148,1020.25,0.1145,truthteller
