# Supplementary material for: The detection of faked identity using unexpected questions and mouse dynamics
Source: PLoS One. 2017 May 18;12(5):e0177851. doi: 10.1371/journal.pone.0177851 (PMC5436828; doi:10.1371/journal.pone.0177851)
Supplement: S1 Dataset — (ZIP) [file pone.0177851.s003.zip › S1_Dataset.xlsx]

## Sheet: Foglio1
subject_ID	error	AUC	MD_time	Y_29	liar/truthteller
1	0.15625	0.913009	916.438	0.442322	liar
2	0.0625	0.757869	941.125	0.228847	liar
3	0	-0.000471875	909.094	0.0499125	truthteller
4	0	0.0646687	682.5	0.04935	truthteller
5	0.25	0.252397	960.812	0.140516	liar
6	0.03125	0.0349531	1156.25	0.0574656	truthteller
7	0.03125	0.517116	484.656	0.251747	truthteller
8	0.1875	0.376941	1722.06	0.232912	liar
9	0	0.158391	1311.81	0.0505625	truthteller
10	0.15625	0.499378	1064.75	0.290181	liar
11	0.03125	-0.0459938	924.938	0.0506656	truthteller
12	0.03125	0.920172	2319.22	0.965566	liar
13	0.1875	0.0833323	1255.81	0.0499125	liar
14	0.03125	0.149009	1119.56	0.086475	truthteller
15	0.03125	0.0635688	763.344	0.0545219	truthteller
16	0.03125	-0.121641	1314.22	0.0592	liar
17	0.125	1.03654	787.562	0.612203	liar
18	0	0.161784	873.312	0.331791	truthteller
19	0.125	0.192994	1725.97	0.141144	liar
20	0	0.372787	1245.59	0.0778469	truthteller
21	0.21875	0.653775	910.812	0.263563	liar
22	0.03125	0.610794	1288.44	0.150209	liar
23	0	0.1046	927.688	0.110587	truthteller
24	0	0.0267562	752.906	0.0496938	truthteller
25	0	0.515444	867.906	0.0928469	truthteller
26	0.3125	0.858144	1055.81	0.373509	liar
27	0.03125	0.207488	1156.56	0.0526125	truthteller
28	0.03125	0.395481	1144.03	0.0649188	liar
29	0.03125	1.30225	1181.66	0.215109	liar
30	0.125	0.657219	1566.25	0.13525	liar
31	0	0.141581	1143.12	0.0928125	truthteller
32	0	0.640897	664.5	0.247831	truthteller
33	0	0.632053	1183.66	0.077825	truthteller
34	0.03125	0.167903	1042.69	0.166375	truthteller
35	0.1875	1.01077	1150.28	0.176981	liar
36	0.28125	0.192606	1059.59	0.0909813	liar
37	0.0625	0.344309	1164.97	0.218787	liar
38	0.03125	1.09655	1756.81	0.586241	liar
39	0	0.328956	808.062	0.191928	truthteller
40	0	0.148009	1020.25	0.114509	truthteller
