# Supplementary material for: The detection of faked identity using unexpected questions and mouse dynamics
Source: PLoS One. 2017 May 18;12(5):e0177851. doi: 10.1371/journal.pone.0177851 (PMC5436828; doi:10.1371/journal.pone.0177851)
Supplement: S2 Dataset — (ZIP) [file pone.0177851.s004.zip]

Archive with 2 entries (2 files):
- S2_Dataset.arff
- S2_Dataset.xlsx
