# Supplementary material for: The detection of faked identity using unexpected questions and mouse dynamics
Source: PLoS One. 2017 May 18;12(5):e0177851. doi: 10.1371/journal.pone.0177851 (PMC5436828; doi:10.1371/journal.pone.0177851)
Supplement: S2 Dataset — (ZIP) [file pone.0177851.s004.zip › S2_Dataset.arff]

@relation 'test-weka.filters.unsupervised.attribute.Remove-R1'

@attribute error numeric
@attribute AUC numeric
@attribute MD_time numeric
@attribute Y_29 numeric
@attribute liar/truthteller {liar,truthteller}

@data
0.1875,0.5043,995.8438,0.1932,liar
0.0313,0.125,868.5938,0.1258,truthteller
0,0.181,857.75,0.0781,truthteller
0.2188,1.4297,1580.4375,0.2869,liar
0,0.6774,993.9063,0.365,truthteller
0,0.0787,854.0625,0.07,truthteller
0.1875,0.0777,1466.4375,0.0516,liar
0.2813,0.2537,1143.4063,0.1487,liar
0.1563,0.6038,936.9688,0.1078,liar
0.25,2.6028,820.5625,0.9851,liar
0,1.0816,904.25,0.4542,truthteller
0.0313,0.9104,779.25,0.1935,truthteller
0.125,1.6255,963.4375,0.7206,liar
0.0313,0.0669,1274.9063,0.0812,truthteller
0.2188,0.3877,1422.6563,0.1383,liar
0,0.2228,1195.1563,0.0528,truthteller
0.0625,0.106,1309.3438,0.0579,liar
0.125,0.2284,1132.4688,0.0808,liar
0,0.0307,1322.3438,0.0753,truthteller
0.0313,0.1471,786.375,0.0524,truthteller
