# Supplementary material for: The detection of faked identity using unexpected questions and mouse dynamics
Source: PLoS One. 2017 May 18;12(5):e0177851. doi: 10.1371/journal.pone.0177851 (PMC5436828; doi:10.1371/journal.pone.0177851)
Supplement: S2 Dataset — (ZIP) [file pone.0177851.s004.zip › S2_Dataset.xlsx]

## Sheet: Foglio1
subject_ID	error	AUC	MD_time	Y_29	liar/truthteller
1	0.1875	0.504297	995.844	0.193159	liar
11	0.03125	0.124956	868.594	0.125838	truthteller
14	0	0.181019	857.75	0.0781313	truthteller
18	0.21875	1.42966	1580.44	0.286931	liar
3	0	0.677422	993.906	0.365041	truthteller
4	0	0.0786781	854.062	0.070025	truthteller
6	0.1875	0.0777156	1466.44	0.0515562	liar
8	0.28125	0.253734	1143.41	0.148691	liar
9	0.15625	0.603828	936.969	0.107838	liar
10	0.25	2.60278	820.562	0.985078	liar
12	0	1.08162	904.25	0.454244	truthteller
13	0.03125	0.910388	779.25	0.193466	truthteller
15	0.125	1.62551	963.438	0.720562	liar
16	0.03125	0.0669094	1274.91	0.0811625	truthteller
17	0.21875	0.387725	1422.66	0.138338	liar
19	0	0.222769	1195.16	0.0527687	truthteller
2	0.0625	0.106019	1309.34	0.0578531	liar
20	0.125	0.228394	1132.47	0.0808469	liar
5	0	0.0307312	1322.34	0.0752719	truthteller
7	0.03125	0.147091	786.375	0.0524094	truthteller
